# Supplementary material for: Treatment of Refractory Cardiac Arrest by Controlled Reperfusion of the Whole Body: A Multicenter, Prospective Observational Study
Source: J Clin Med. 2023 Dec 21;13(1):56. doi: 10.3390/jcm13010056 (PMC10780178; doi:10.3390/jcm13010056)
Supplement: Supplementary file 1 [file jcm-13-00056-s001.zip]

Archive with 1 entries (1 files):
- jcm-2738017-supplementary.pdf
